# Supplementary material for: Detection of cell-free microbial DNA using a contaminant-controlled analysis framework
Source: Genome Biol. 2021 Jun 23;22:187. doi: 10.1186/s13059-021-02401-3 (PMC8220693; doi:10.1186/s13059-021-02401-3)
Supplement: Supplementary file 2 — Additional file 2: Table S3. Decontamination criteria outcome for ASVs that passed the in silico decontamination strategy applied to the plasma samples of the initial cohort. [file 13059_2021_2401_MOESM2_ESM.xlsx]

## Sheet: Data File S1
Table S3. Decontamination criteria outcome for ASVs that passed the in silico decontamination strategy applied to the plasma samples of the initial cohort.
DADA2 ASV ID	SILVA_138 Naive Bayes classifier	SILVA_138 BLAST	SILVA Consensus	Literature based criterion (iv)	References of literature evidence	Genuine cfmDNA ASV at Poore et. al.	ASV_abund_level	seq_run (i)	ext_batch (i)	ext_date (i)	decontam_batchA	decontam_strict_batchA	decontam_batchB	decontam_strict_batchB	decontam_batchC	decontam_strict_batchC	decontam_batchD	decontam_strict_batchD	decontam_batchE	decontam_strict_batchE	decontam_all_batches (ii)	decontam_strict_all_batches	sample_association (iii)	prevalence in stool (no. of patients)	prevalence in stool (% of patients)	prevalence in saliva (no. of patients)	prevalence in saliva (% of patients)
3d3cff120f3955e1e54e3ce3aa2c5048	d__Bacteria; p__Patescibacteria; c__Gracilibacteria; o__Absconditabacteriales_(SR1); f__Absconditabacteriales_(SR1); g__Absconditabacteriales_(SR1); s__candidate_division	d__Bacteria; p__Patescibacteria; c__Gracilibacteria; o__Absconditabacteriales_(SR1); f__Absconditabacteriales_(SR1); g__Absconditabacteriales_(SR1)	Absconditabacteriales (SR1)	unknown		No	L	Y	Y	Y	Y	N	Y	N	Y	Y	Y	Y	Y	N	Y	N	N	0	0	0	0
820f6693f569e339f183638cd73a7fe6	d__Bacteria; p__Actinobacteriota; c__Actinobacteria; o__Corynebacteriales; f__Corynebacteriaceae; g__Lawsonella; s__uncultured_bacterium	d__Bacteria; p__Actinobacteriota; c__Actinobacteria; o__Corynebacteriales; f__Corynebacteriaceae; g__Lawsonella	Lawsonella	mixed evidence	PMID: 30497919, 24861948 and 22837327	Yes	L	Y	Y	Y	Y	Y	Y	Y	Y	Y	Y	Y	Y	N	Y	N	N	0	0	0	0
565b59725452b37f481c73bbb7e4ff26	d__Bacteria; p__Proteobacteria; c__Gammaproteobacteria; o__Oceanospirillales; f__Halomonadaceae; g__Halomonas	d__Bacteria; p__Proteobacteria; c__Gammaproteobacteria; o__Oceanospirillales; f__Halomonadaceae; g__Halomonas	Halomonas	some evidence of commensal or pathogen	PMID: 32321427 and 26992426	No	L	Y	Y	Y	Y	Y	Y	N	N	N	Y	Y	Y	Y	Y	N	Y	0	0	0	0
ea7dcd5b045483efd4376306356b0e0b	d__Bacteria; p__Patescibacteria; c__Gracilibacteria; o__Gracilibacteria; f__Gracilibacteria; g__Gracilibacteria; s__wastewater_metagenome	d__Bacteria; p__Patescibacteria; c__Gracilibacteria; o__Gracilibacteria; f__Gracilibacteria; g__Gracilibacteria	Gracilibacteria	unknown		No	L	Y	Y	Y	Y	Y	N	N	Y	Y	N	N	Y	Y	Y	Y	NA	0	0	0	0
06f9a55c4328c1d270ef70f7b2bad23f	d__Bacteria; p__Proteobacteria; c__Gammaproteobacteria; o__Burkholderiales; f__Oxalobacteraceae; g__CM1G08	d__Bacteria; p__Proteobacteria; c__Gammaproteobacteria; o__Burkholderiales; f__Oxalobacteraceae	Oxalobacteraceae	mixed evidence	PMID: 24861948, 33462485, 27855721 and 27468850	Yes	L	Y	Y	Y	Y	Y	N	N	Y	Y	N	N	Y	Y	Y	Y	N	0	0	0	0
dda78e69e3c7656f37ae43b76cbe5af9	d__Bacteria; p__Proteobacteria; c__Gammaproteobacteria; o__Pseudomonadales; f__Pseudomonadaceae; g__Pseudomonas	d__Bacteria; p__Proteobacteria; c__Gammaproteobacteria; o__Pseudomonadales; f__Pseudomonadaceae; g__Pseudomonas	Pseudomonas	mixed evidence	PMID: 24861948, 21413324 and 25278578	Yes	L	Y	Y	Y	Y	Y	Y	Y	N	N	Y	Y	N	N	Y	Y	N	0	0	0	0
6ba43acb03ae795b3e7e31f2be946006	d__Bacteria; p__Firmicutes; c__Bacilli; o__Lactobacillales; f__Leuconostocaceae; g__Leuconostoc; s__Leuconostoc_mesenteroides	d__Bacteria; p__Firmicutes; c__Bacilli; o__Lactobacillales; f__Leuconostocaceae; g__Leuconostoc	Leuconostoc	some evidence of commensal or pathogen	PMID: 11375166, 11772617 and 30745586	No	L	Y	Y	Y	Y	Y	Y	N	N	N	Y	Y	N	N	Y	N	N	0	0	0	0
59777186ad2e0947e97615b5d6225136	d__Bacteria; p__Firmicutes; c__Clostridia; o__Oscillospirales; f__Ruminococcaceae; g__Faecalibacterium	d__Bacteria; p__Firmicutes; c__Clostridia; o__Oscillospirales; f__Ruminococcaceae; g__Faecalibacterium	Faecalibacterium	likely commensal or pathogen	PMID: 24861948 and 23831042	Yes	L	Y	Y	Y	Y	Y	Y	Y	Y	Y	N	N	N	N	Y	Y	N	11	73.3333	0	0
82a260faafef55efd1b8176ecb781ecf	d__Bacteria; p__Firmicutes; c__Clostridia; o__Clostridiales; f__Clostridiaceae; g__Clostridium_sensu_stricto_9	d__Bacteria; p__Firmicutes; c__Clostridia; o__Clostridiales; f__Clostridiaceae	Clostridium sensu stricto 9	mixed evidence	PMID: 30497919, 24861948 and 25517225	Yes	L	Y	Y	Y	Y	Y	N	N	Y	Y	N	N	Y	Y	Y	Y	N	0	0	0	0
6b746eef186af93051241b09bca70f37	d__Bacteria; p__Patescibacteria; c__Gracilibacteria; o__Gracilibacteria; f__Gracilibacteria; g__Gracilibacteria; s__metagenome	d__Bacteria; p__Patescibacteria; c__Gracilibacteria; o__Gracilibacteria; f__Gracilibacteria; g__Gracilibacteria	Gracilibacteria	unknown		No	L	Y	Y	Y	Y	Y	N	N	Y	N	N	N	N	N	Y	N	N	0	0	0	0
11c4978e24fae02307456efd1aa8c2f6	d__Bacteria; p__Patescibacteria; c__Parcubacteria; o__Parcubacteria; f__Parcubacteria; g__Parcubacteria; s__uncultured_Parcubacteria	d__Bacteria; p__Patescibacteria; c__Parcubacteria; o__Parcubacteria; f__Parcubacteria; g__Parcubacteria; s__uncultured_bacterium	Parcubacteria	unknown		No	L	Y	Y	Y	Y	N	N	N	Y	Y	N	N	N	N	Y	N	N	0	0	0	0
c5f6ae6cd1f10da7f7266b9ecb1c211c	d__Bacteria; p__Bacteroidota; c__Bacteroidia; o__Flavobacteriales; f__Weeksellaceae; g__Chryseobacterium	d__Bacteria; p__Bacteroidota; c__Bacteroidia; o__Flavobacteriales; f__Weeksellaceae; g__Chryseobacterium	Chryseobacterium	mixed evidence	PMID: 30497919,27053540,23022462,15815050,24861948,DOI: 10.1099/00207713-34-1-21	Yes	L	Y	Y	Y	Y	N	N	N	Y	Y	N	N	N	N	Y	N	N	0	0	0	0
b6f1a88d00087bd484040234bc0ae55a	d__Bacteria; p__Actinobacteriota; c__Actinobacteria; o__Corynebacteriales; f__Corynebacteriaceae; g__Corynebacterium	d__Bacteria; p__Actinobacteriota; c__Actinobacteria; o__Corynebacteriales; f__Corynebacteriaceae; g__Corynebacterium	Corynebacterium	mixed evidence	PMID: 30497919, 24861948 and 22837327	Yes	L	Y	Y	Y	Y	Y	N	N	Y	Y	N	N	N	N	Y	Y	NA	0	0	0	0
9e9c4270966cf507485654eb33a69880	d__Bacteria; p__Firmicutes; c__Bacilli; o__Lactobacillales; f__Leuconostocaceae; g__Weissella	d__Bacteria; p__Firmicutes; c__Bacilli; o__Lactobacillales; f__Leuconostocaceae; g__Weissella	Weissella	some evidence of commensal or pathogen	PMID: 25852652 and 22836031	Yes	L	Y	Y	Y	Y	Y	N	N	Y	Y	N	N	N	N	Y	Y	N	0	0	0	0
00a96fbd0ac34bfd245f9c24f8737f7d	d__Bacteria; p__Firmicutes; c__Clostridia; o__Lachnospirales; f__Lachnospiraceae; g__Blautia	d__Bacteria; p__Firmicutes; c__Clostridia; o__Lachnospirales; f__Lachnospiraceae	Blautia	likely commensal or pathogen	PMID:24861948, 24861948 and 24625961	Yes	L	Y	Y	Y	Y	Y	N	N	Y	Y	N	N	N	N	Y	Y	N	11	73.3333	0	0
b7ff7e0519f6161b7e2b48ea9a24e3a2	d__Bacteria; p__Patescibacteria; c__ABY1; o__Candidatus_Magasanikbacteria; f__Candidatus_Magasanikbacteria; g__Candidatus_Magasanikbacteria	d__Bacteria; p__Patescibacteria; c__ABY1; o__Candidatus_Magasanikbacteria; f__Candidatus_Magasanikbacteria; g__Candidatus_Magasanikbacteria	Candidatus Magasanikbacteria	unknown		No	L	Y	Y	Y	Y	Y	N	N	N	N	N	N	N	N	Y	Y	Y	0	0	0	0
e95e4c82ed15594e002a80d316d311cf	d__Bacteria; p__Bdellovibrionota; c__Oligoflexia; o__0319-6G20; f__0319-6G20; g__0319-6G20	d__Bacteria; p__Bdellovibrionota; c__Oligoflexia; o__0319-6G20; f__0319-6G20; g__0319-6G20	Oligoflexia	unknown		Yes	L	Y	Y	Y	Y	Y	N	N	N	N	N	N	N	N	Y	Y	N	0	0	0	0
5dd9c113c6203f0314391e48c5853f4d	d__Bacteria; p__Deinococcota; c__Deinococci; o__Deinococcales; f__Deinococcaceae; g__Deinococcus; s__Deinococcus_geothermalis	d__Bacteria; p__Deinococcota; c__Deinococci; o__Deinococcales; f__Deinococcaceae; g__Deinococcus	Deinococcus	some evidence of commensal or pathogen	PMID: 23758874, 23033984 and 16407106	Yes	L	Y	Y	Y	Y	Y	N	N	N	N	N	N	N	N	Y	Y	N	0	0	0	0
b15193fce14759d1c06728933e044af6	d__Bacteria; p__Bacteroidota; c__Bacteroidia; o__Bacteroidales; f__Bacteroidaceae; g__Bacteroides	d__Bacteria; p__Bacteroidota; c__Bacteroidia; o__Bacteroidales; f__Bacteroidaceae; g__Bacteroides	Bacteroides	likely commensal or pathogen	PMID: 24861948,22699609,30661755 and 28440278	No	L	Y	Y	Y	N	N	N	N	Y	Y	N	N	N	N	Y	Y	NA	12	80	0	0
836cd5ea357ad392c00a7e48d921be1d	d__Bacteria; p__Bacteroidota; c__Bacteroidia; o__Bacteroidales; f__Bacteroidaceae; g__Bacteroides	d__Bacteria; p__Bacteroidota; c__Bacteroidia; o__Bacteroidales; f__Bacteroidaceae; g__Bacteroides	Bacteroides	likely commensal or pathogen	PMID: 24861948,22699609,30661755 and 28440279	No	L	Y	Y	Y	Y	Y	N	N	N	N	N	N	N	N	Y	Y	N	10	66.6667	0	0
2c982937754e6321f861027032db80f7	d__Bacteria; p__Bacteroidota; c__Bacteroidia; o__Bacteroidales; f__Bacteroidaceae; g__Bacteroides	d__Bacteria; p__Bacteroidota; c__Bacteroidia; o__Bacteroidales; f__Bacteroidaceae; g__Bacteroides	Bacteroides	likely commensal or pathogen	PMID: 24861948,22699609,30661755 and 28440280	No	L	Y	Y	Y	N	N	N	N	Y	Y	N	N	N	N	Y	Y	N	5	33.3333	0	0
38367a8a414bbde849313409772ca4b8	d__Bacteria; p__Firmicutes; c__Bacilli; o__Bacillales; f__Bacillaceae; g__Bacillus	d__Bacteria; p__Firmicutes; c__Bacilli; o__Bacillales; f__Bacillaceae; g__Bacillus	Bacillus	mixed evidence	PMID: 30497919, 24861948	Yes	L	Y	Y	Y	N	N	N	N	Y	Y	N	N	N	N	Y	Y	N	0	0	0	0
b383a0f98e44fe8a7452ebf944105c48	d__Bacteria; p__Firmicutes; c__Bacilli; o__Bacillales; f__Bacillaceae; g__Bacillus	d__Bacteria; p__Firmicutes; c__Bacilli; o__Bacillales; f__Bacillaceae; g__Bacillus	Bacillus	mixed evidence	PMID: 30497919, 24861948	Yes	L	Y	Y	Y	N	N	N	N	N	N	N	N	Y	Y	Y	N	N	0	0	0	0
3bac14d2805bf995afe9d316a5777b1e	d__Bacteria; p__Firmicutes; c__Bacilli; o__Lactobacillales; f__Lactobacillaceae; g__Lactobacillus	d__Bacteria; p__Firmicutes; c__Bacilli; o__Lactobacillales; f__Lactobacillaceae; g__Lactobacillus	Lactobacillus	mixed evidence	PMID: 30497919, 24861948	Yes	L	Y	Y	Y	N	N	N	N	N	N	Y	Y	N	N	Y	Y	Y	0	0	0	0
683a4c4e73c6d4d7324977e95fab24bc	d__Bacteria; p__Firmicutes; c__Bacilli; o__Lactobacillales; f__Streptococcaceae; g__Lactococcus	d__Bacteria; p__Firmicutes; c__Bacilli; o__Lactobacillales; f__Streptococcaceae; g__Lactococcus	Lactococcus	some evidence of commensal or pathogen	PMID: 15294850 and 22836031	No	L	Y	Y	Y	Y	Y	N	N	N	N	N	N	N	N	Y	Y	N	0	0	0	0
8135beec331a8d558070c38b580e4b8e	d__Bacteria; p__Firmicutes; c__Clostridia; o__Oscillospirales; f__Ruminococcaceae; g__CAG-352; s__uncultured_bacterium	d__Bacteria; p__Firmicutes; c__Clostridia; o__Oscillospirales; f__Ruminococcaceae; g__Ruminococcus	Ruminococcus	likely commensal or pathogen	PMID:24861948, 28348838 and 21539582	Yes	L	Y	Y	Y	Y	N	N	N	N	N	N	N	N	N	Y	N	N	4	26.6667	0	0
ee72ee97db064e5d745356f479b9e576	d__Bacteria; p__Firmicutes; c__Clostridia; o__Oscillospirales; f__Ruminococcaceae; g__CAG-352; s__uncultured_bacterium	d__Bacteria; p__Firmicutes; c__Clostridia; o__Oscillospirales; f__Ruminococcaceae; g__Ruminococcus	Ruminococcus	likely commensal or pathogen	PMID:24861948, 28348838 and 21539582	Yes	L	Y	Y	Y	Y	Y	N	N	N	N	N	N	N	N	Y	Y	N	4	26.6667	0	0
782a79a0725adc6ac22fc1fd15933a12	d__Bacteria; p__Firmicutes; c__Bacilli; o__Erysipelotrichales; f__Erysipelotrichaceae; g__Holdemanella	d__Bacteria; p__Firmicutes; c__Bacilli; o__Erysipelotrichales; f__Erysipelotrichaceae; g__Holdemanella	Holdemanella	some evidence of commensal or pathogen	PMID: 26636046 and 31160598	No	L	Y	Y	Y	Y	Y	N	N	N	N	N	N	N	N	Y	Y	N	2	13.3333	0	0
533b6c05a74b2c25a94f884d6fe42f9d	d__Bacteria; p__Firmicutes; c__Bacilli; o__Erysipelotrichales; f__Erysipelatoclostridiaceae; g__Catenibacterium	d__Bacteria; p__Firmicutes; c__Bacilli; o__Erysipelotrichales; f__Erysipelatoclostridiaceae; g__Catenibacterium; s__uncultured_bacterium	Catenibacterium	some evidence of commensal or pathogen	PMID: 27955701 and 29867803	Yes	L	Y	Y	Y	Y	N	N	N	N	N	N	N	N	N	Y	N	N	2	13.3333	0	0
923f521b9cf313f1f95c9367e09bbc1c	d__Bacteria; p__Firmicutes; c__Negativicutes; o__Veillonellales-Selenomonadales; f__Veillonellaceae; g__Veillonella	d__Bacteria; p__Firmicutes; c__Negativicutes; o__Veillonellales-Selenomonadales; f__Veillonellaceae; g__Veillonella	Veillonella	mixed evidence	PMID: 24861948, 23614882, DOI: 10.1007/0-387-30744-3_36	Yes	L	Y	Y	Y	N	N	Y	Y	N	N	N	N	N	N	Y	Y	N	3	20	15	100
2e4f2b53b856c4def6d021d01f5abb70	d__Bacteria; p__Firmicutes; c__Clostridia; o__Lachnospirales; f__Lachnospiraceae; g__Dorea; s__uncultured_bacterium	d__Bacteria; p__Firmicutes; c__Clostridia; o__Lachnospirales; f__Lachnospiraceae	Dorea	likely commensal or pathogen	PMID: 24861948, 24637601, 28222761	No	L	Y	Y	Y	N	N	N	N	Y	Y	N	N	N	N	Y	Y	N	12	80	0	0
1e104b993416995498346089f57fd3bf	d__Bacteria; p__Proteobacteria; c__Gammaproteobacteria; o__Burkholderiales; f__Methylophilaceae; g__Methylophilus; s__uncultured_bacterium	d__Bacteria; p__Proteobacteria; c__Gammaproteobacteria; o__Burkholderiales; f__Methylophilaceae; g__Methylophilus	Methylophilus	no evidence of commensal or pathogen		Yes	L	Y	Y	Y	Y	N	Y	N	Y	Y	N	N	N	N	Y	N	N	NA	NA	NA	NA
d4b47821b9c53e2423fcdf8b449a41c1	d__Bacteria; p__Proteobacteria; c__Alphaproteobacteria; o__Rhizobiales; f__Rhizobiaceae	d__Bacteria; p__Proteobacteria; c__Alphaproteobacteria; o__Rhizobiales; f__Rhizobiaceae	Rhizobiaceae	likely contaminant	PMID: 30497918	Yes	L	Y	Y	Y	N	N	N	N	N	N	N	N	Y	Y	Y	Y	N	NA	NA	NA	NA
768452d077feb4229d4f13ee7d6db8f6	d__Bacteria; p__Proteobacteria; c__Alphaproteobacteria; o__Rhizobiales; f__Rhizobiaceae; g__Hoeflea	d__Bacteria; p__Proteobacteria; c__Alphaproteobacteria; o__Rhizobiales; f__Rhizobiaceae	Hoeflea	likely contaminant	PMID: 30497919	No	L	Y	Y	Y	N	N	Y	Y	N	N	Y	Y	N	N	Y	Y	Y	NA	NA	NA	NA
0ba0d4c5a289facc80e0e481377a9e18	d__Bacteria; p__Proteobacteria; c__Alphaproteobacteria; o__Rhizobiales; f__Rhizobiaceae; g__Mesorhizobium	d__Bacteria; p__Proteobacteria; c__Alphaproteobacteria; o__Rhizobiales; f__Rhizobiaceae	Mesorhizobium	likely contaminant	PMID: 30497919	Yes	L	Y	Y	Y	N	N	Y	N	Y	Y	N	N	Y	Y	Y	N	N	NA	NA	NA	NA
6aae9a17fbd9c7a4f55a65ef18d63320	d__Bacteria; p__Proteobacteria; c__Alphaproteobacteria; o__Rhizobiales; f__Beijerinckiaceae; g__Methylobacterium-Methylorubrum	d__Bacteria; p__Proteobacteria; c__Alphaproteobacteria; o__Rhizobiales; f__Beijerinckiaceae; g__Methylobacterium-Methylorubrum	Methylobacterium-Methylorubrum	likely contaminant	PMID: 30497919	Yes	L	Y	Y	Y	N	N	Y	Y	Y	Y	N	N	N	N	Y	Y	N	NA	NA	NA	NA
494db538559fffe9f1233e228cf3b4e0	d__Bacteria; p__Bacteroidota; c__Bacteroidia; o__Cytophagales; f__Cytophagaceae; g__Cytophaga	d__Bacteria; p__Bacteroidota; c__Bacteroidia; o__Cytophagales; f__Cytophagaceae; g__Cytophaga	Cytophaga	no evidence of commensal or pathogen		Yes	L	Y	Y	Y	Y	Y	Y	N	N	N	Y	Y	N	N	Y	N	N	NA	NA	NA	NA
0eea47435c0b78ca7d3728fcca1176c0	d__Bacteria; p__Bacteroidota; c__Bacteroidia; o__Flavobacteriales; f__Flavobacteriaceae; g__Flavobacterium	d__Bacteria; p__Bacteroidota; c__Bacteroidia; o__Flavobacteriales; f__Flavobacteriaceae; g__Flavobacterium	Flavobacterium	likely contaminant	PMID: 30497919	Yes	L	Y	Y	Y	N	N	Y	Y	N	N	N	N	N	N	Y	Y	N	NA	NA	NA	NA
Legend
literature based criterion categories	definition
unknown	Classified at a high taxonomic level (i.e. Class or above) and difficult to obtain biological information from the literature which is precise enough for its assessment as contaminant or genuine.
likely contaminant	Present in "contaminant blocklist" & no evidence reported as a "human commensal or pathogen".
no evidence of commensal or pathogen	Not present in "contaminant blocklist" & no evidence reported as a "human commensal or pathogen".
some evidence of commensal or pathogen	Not present in "contaminant blocklist" & some evidence reported as a "human commensal or pathogen".
likely commensal or pathogen	Not present in "contaminant blocklist" and widely reported as a "human commensal or pathogen".
mixed evidence	Present in "contaminant blocklist" and widely reported as a "human commensal or pathogen".
Filtering criteria and column descriptions	definition
(i)	criterion (i): no significant differential abundance due to technical variables that cause batch effects (i.e. sequencing run, DEB and DNA-extraction-day) as assessed with the limma R package.
(ii)	criterion (ii): a statistically significant higher prevalence in plasma vs DENC samples across DEBs as assessed with the decontam R package.
(iii)	criterion (iii): for ASVs present only in patient-matching DEBs A and B, to have significant association in detection of the ASV between replicates using an inter-rater reliability kappa score (p-value < 0.05 and kappa > 0.4).
(iv)	criterion (iv): literature based criterion. Classification based on the ASV's taxonomy in one of six categories based on the literature evidence for its likelihood of being a contaminant or genuinely being present in the human body. ASVs in the “likely contaminant” or “no evidence of commensal or pathogen” (highlighted in bold) were discarded.
decontam_strict_*	The ASVs that passed this criterion, were called as "Real" by decontam and were absent in all DENCs.
In ASV_abund_level: L	low abundance: < 0.1%
For all bioinformatic-based criteria: Y	Yes: Passed the criterion
For all bioinformatic-based criteria: N	No: Did not pass the criterion
SILVA Consensus column
The consensus taxonomic classfication was defined as the common taxonomic label assigned down to the genus level by the Naive Bayes classifier and BLAST methods. If classifications at the assigned taxonomic levels matched, the deepest taxonomic classification was chosen as the consensus.
The last four columns of the table show the prevalence of the ASVs in stool and saliva samples.
