# Supplementary material for: Detection of cell-free microbial DNA using a contaminant-controlled analysis framework
Source: Genome Biol. 2021 Jun 23;22:187. doi: 10.1186/s13059-021-02401-3 (PMC8220693; doi:10.1186/s13059-021-02401-3)
Supplement: Supplementary file 3 — Additional file 3: Table S7. Decontamination criteria outcome for ASVs that passed the in silico decontamination strategy applied to plasma samples of the extension cohort. [file 13059_2021_2401_MOESM3_ESM.xlsx]

## Sheet: Data File S3
Table S7. Decontamination criteria outcome for ASVs that passed the in silico decontamination strategy applied to plasma samples of the extension cohort.
DADA2 ASV ID	SILVA_138 Naive Bayes classifier	SILVA_138 BLAST	SILVA Consensus	Literature based criterion (iv)	References of literature evidence	Genuine cfmDNA ASV at Poore et. al.	ASV_abund_level	ext_batch (i)	ext_date (i)	decontam_batchF	decontam_strict_batchF	decontam_batchG	decontam_strict_batchG	decontam_all_batches (ii)	decontam_strict_all_batches	sample_association (iii)
b9e119849e30c64f19b986b7dea00333	d__Bacteria; p__Patescibacteria; c__Gracilibacteria; o__Candidatus_Peribacteria; f__Candidatus_Peribacteria; g__Candidatus_Peribacteria; s__uncultured_bacterium	d__Bacteria; p__Patescibacteria; c__Gracilibacteria; o__Candidatus_Peribacteria; f__Candidatus_Peribacteria; g__Candidatus_Peribacteria; s__uncultured_bacterium	Candidatus Peribacteria	unknown		No	M	Y	Y	Y	N	Y	N	Y	N	Y
f8485916bce858f455e79011d9a001f2	d__Bacteria; p__Deinococcota; c__Deinococci; o__Deinococcales; f__Deinococcaceae; g__Deinococcus; s__Deinococcus_geothermalis	d__Bacteria; p__Deinococcota; c__Deinococci; o__Deinococcales; f__Deinococcaceae; g__Deinococcus	Deinococcus	some evidence of commensal or pathogen	PMID: 23758874, 23033984 and 16407106	No	L	Y	Y	Y	Y	Y	Y	Y	Y	NA
2540caba6ee4758f7b138bbe10835346	d__Bacteria; p__Proteobacteria; c__Gammaproteobacteria; o__Burkholderiales; f__Alcaligenaceae; g__Castellaniella	d__Bacteria; p__Proteobacteria; c__Gammaproteobacteria; o__Burkholderiales; f__Alcaligenaceae; g__Castellaniella	Castellaniella	no evidence of commensal or pathogen	PMID: 29116034, 19819992	Yes	L	Y	Y	Y	Y	Y	Y	Y	Y	Y
f617f0ce888fe9b6b91cb9069b7a11f5	d__Bacteria; p__Bacteroidota; c__Bacteroidia; o__Cytophagales; f__Spirosomaceae; g__Dyadobacter	d__Bacteria; p__Bacteroidota; c__Bacteroidia; o__Cytophagales; f__Spirosomaceae; g__Dyadobacter	Dyadobacter	no evidence of commensal or pathogen	PMID: 33636469, 32039747	Yes	L	Y	Y	Y	N	Y	N	Y	N	Y
b6a4d36ac856a182ff7d94253f1220e0	d__Bacteria; p__Bacteroidota; c__Bacteroidia; o__Flavobacteriales; f__Weeksellaceae; g__Moheibacter; s__uncultured_bacterium	d__Bacteria; p__Bacteroidota; c__Bacteroidia; o__Flavobacteriales; f__Weeksellaceae; g__Moheibacter	Moheibacter	no evidence of commensal or pathogen	PMID: 2229364	No	L	Y	Y	Y	Y	Y	Y	Y	Y	NA
72ef7c7b728d294c29f0d2dbc4ba4dab	d__Bacteria; p__Acidobacteriota; c__Blastocatellia; o__Blastocatellales; f__Blastocatellaceae; g__uncultured	d__Bacteria; p__Acidobacteriota; c__Blastocatellia; o__Blastocatellales; f__Blastocatellaceae	Blastocatellaceae	no evidence of commensal or pathogen	PMID: 23266188, 24048862	No	L	Y	Y	Y	N	Y	N	Y	N	Y
Legend
literature based criterion categories	definition
unknown	Classified at a high taxonomic level (i.e. Class or above) and difficult to obtain biological information from the literature which is precise enough for its assessment as contaminant or genuine.
likely contaminant	Present in "contaminant blocklist" & no evidence reported as a "human commensal or pathogen".
no evidence of commensal or pathogen	Not present in "contaminant blocklist" & no evidence reported as a "human commensal or pathogen".
some evidence of commensal or pathogen	Not present in "contaminant blocklist" & some evidence reported as a "human commensal or pathogen".
likely commensal or pathogen	Not present in "contaminant blocklist" and widely reported as a "human commensal or pathogen".
mixed evidence	Present in "contaminant blocklist" and widely reported as a "human commensal or pathogen".
Filtering criteria and column descriptions	definition
(i)	criterion (i): no significant differential abundance due to technical variables that cause batch effects (i.e. DEB and DNA-extraction-day) as assessed with the limma R. package.
(ii)	criterion (ii): a statistically significant higher prevalence in plasma vs DENC samples across DEBs as assessed with the decontam R package.
(iii)	criterion (iii): for ASVs present only in patient-matching DEBs F and G, to have significant association in detection of the ASV between replicates using an inter-rater reliability kappa score (p-value < 0.05 and kappa > 0.4).
(iv)	criterion (iv): literature based criterion. Classification based on the ASV's taxonomy in one of six categories based on the literature evidence for its likelihood of being a contaminant or genuinely being present in the human body. ASVs in the “likely contaminant” or “no evidence of commensal or pathogen” (highlighted in bold) were discarded.
decontam_strict_*	The ASVs that passed this criterion, were called as "Real" by decontam and were absent in all DENCs.
In ASV_abund_level: L	low abundance: < 0.1%
For all bioinformatic-based criteria: Y	Yes: Passed the criterion
For all bioinformatic-based criteria: N	No: Did not pass the criterion
SILVA Consensus column
The consensus taxonomic classification was defined as the common taxonomic label assigned down to the genus level by the Naive Bayes classifier and BLAST methods. If classifications at the assigned taxonomic levels matched, the deepest taxonomic classification was chosen as the consensus.
